# Supplementary material for: Deep Learning-Based Segmentation of Head and Neck Organs-at-Risk with Clinical Partially Labeled Data
Source: Entropy (Basel). 2022 Nov 15;24(11):1661. doi: 10.3390/e24111661 (PMC9689629; doi:10.3390/e24111661)
Supplement: Supplementary file 1 [file entropy-24-01661-s001.zip]

Archive with 1 entries (1 files):
- entropy-1974415-supplementary.pdf
